# Supplementary material for: Modelling of integrated scheduling problem of capacitated equipment systems with a multi-lane road network
Source: PLoS One. 2021 Jun 2;16(6):e0251875. doi: 10.1371/journal.pone.0251875 (PMC8171962; doi:10.1371/journal.pone.0251875)
Supplement: S1 Table — (XLSX) [file pone.0251875.s001.xlsx]

## Sheet: S1 Table
Type of equipment	Type of the equipment activity	Actual location where the operation takes place	Description of the operation	Duration of the operation (s)
Main trolley of the DQC	The loading or unloading operation by the main trolley at the container location on the ship	The container location on the ship	For one import container, the main trolley loads it from its current container location; or for one export container, the main trolley unloads it to its container location assigned on the ship.	40
Main trolley of the DQC	The integrated handling operation of the main trolley including one take-off or landing operation and one loading or unloading operation	The area between the transfer platform and the upper rail of the DQC for the main trolley to rise and fall	For one import container, the main trolley moves it from the upper rail to the transfer platform and unloads it to the assigned location; or for one export container, the main trolley loads it from the current location of the transfer platform and moves it to the upper rail.	25
Transfer platform of the DQC	The container-lockpin handling operation on the transfer platform	The actual location of the tranfer platform	Installing the lockpin to one container or removing the lockpin from one container.	30
Portal trolley of the DQC	The integrated handling operation of the portal trolley including one take-off or landing operation and one loading or unloading operation	The area between the transfer platform and the lower rail of the DQC for the portal trolley to rise and fall	For one import container, the portal trolley loads it from the current location of the transfer platform and moves it to the lower rail; or for one export container, the portal trolley moves it from the lower rail to the transfer platform and unloads it to the assigned location.	7
Portal trolley of the DQC and AGV	The loading and unloading operation completed cooperatively by one AGV and one portal trolley	The actual loading and unloading location of the container-handling lane	For one import container, the portal trolley unloads it to the assigned AGV that is staying at the location; or for one export container, the portal trolley loads it from the AGV.	5
AGV	The container handling operation related to the AGV in the actual position of AGV-mate	The actual location of the AGV-mate	For one import container, the AGV unloads it to the AGV-mate; or for one export container, the AGV loads it from the AGV-mate.	3
ARMG	The container handling operation related to the ARMG in the actual position of AGV-mate	The actual location of the AGV-mate	For one import container, the ARMG loads it from the AGV-mate; or for one export container, the ARMG unloads it to the AGV-mate.	8
ARMG	The loading or unloading operation by the ARMG at the container location on the yard	The container location on the storage yard	For one import container, the ARMG unloads it to its assigned container location on the yard; or for one export container, the ARMG loads it from its current container location on the yard.	5
