# Supplementary material for: Modelling of integrated scheduling problem of capacitated equipment systems with a multi-lane road network
Source: PLoS One. 2021 Jun 2;16(6):e0251875. doi: 10.1371/journal.pone.0251875 (PMC8171962; doi:10.1371/journal.pone.0251875)
Supplement: S2 Table — (XLSX) [file pone.0251875.s002.xlsx]

## Sheet: S2 Table
No.	Number of DQC	Number of ARMG	Number of AGV	Containers	CRRC-BGA		CRRC-BHGTSA		OFV gap rate (%)
					OFV (s)	computation time (s)	OFV (s)	computation time (s)
1	2	2	2	4	470	182	470	267	0
2	2	2	2	6	528	233	528	329	0
3	2	2	3	6	604	317	604	397	0
4	2	2	3	8	689	322	689	447	0
5	2	2	4	8	605	364	605	495	0
6	2	2	4	10	757	418	757	563	0
7	2	2	5	10	739	452	726	589	0.0176
8	2	3	4	10	722	485	696	622	0.036
9	2	3	3	14	788	502	765	696	0.0292
10	2	3	4	14	754	532	736	730	0.0239
11	2	3	5	14	697	575	686	792	0.0158
12	2	2	4	16	790	596	754	848	0.0456
13	2	3	4	16	810	671	772	884	0.0469
14	2	3	5	16	772	713	744	941	0.0363
15	2	3	6	16	670	784	646	1005	0.0358
16	2	2	4	20	868	878	803	1028	0.0749
17	2	3	5	20	835	938	784	1760	0.0611
18	2	2	3	30	924	1204	839	2801	0.092
19	2	2	4	30	885	1559	811	4803	0.0836
20	2	2	5	30	871	1980	796	8067	0.0861
21	2	2	4	40	955	2580	924	15101	0.0325
22	2	3	4	40	983	3003	966	28400	0.0173
23	2	3	5	40	946	3991	863	31442	0.0877
24	2	3	6	40	914	5534	825	32616	0.0974
